# Supplementary material for: Cellulose Extraction from Soybean Hulls and Hemp Waste by Alkaline and Acidic Treatments: An In-Depth Investigation on the Effects of the Chemical Treatments on Biomass
Source: Polymers (Basel). 2025 Apr 29;17(9):1220. doi: 10.3390/polym17091220 (PMC12073554; doi:10.3390/polym17091220)
Supplement: Supplementary file 1 [file polymers-17-01220-s001.zip]

Archive with 1 entries (1 files):
- polymers-3598182-supplementary.pdf
